# Supplementary material for: Easy-to-Use HPLC Method to Measure Intracellular Ascorbic Acid Levels in Human Peripheral Blood Mononuclear Cells and in Plasma
Source: Antioxidants (Basel). 2022 Jan 7;11(1):134. doi: 10.3390/antiox11010134 (PMC8773372; doi:10.3390/antiox11010134)
Supplement: Supplementary file 1 [file antioxidants-11-00134-s001.zip]

Archive with 1 entries (1 files):
- antioxidants-1543066-supplementary.pdf
